# Supplementary material for: Comparing genome-scale DNA methylation and CNV marks between adult human cultured ITGA6+ testicular cells and seminomas to assess in vitro genomic stability
Source: PLoS One. 2020 Mar 16;15(3):e0230253. doi: 10.1371/journal.pone.0230253 (PMC7075560; doi:10.1371/journal.pone.0230253)
Supplement: S1 Table — (XLSX) [file pone.0230253.s001.xlsx]

## Sheet: Sheet1
Experiment	Transcript	Forward primer seq	Reverse primer seq	Annealing temp.	Product size bp
rt-PCR	ITGA6	TCATGGATCTGCAAATGGAA	GCGGGGTTAGCAGTATATTCA	52 °C	300
	DISL3	AAGGAGTATTCGTGATTACTTTCAAGA	AGACTGAAGGATAGAATCACAAAGC	55 °C	95
qPCR	POU5F1	AGCCGGGCTGGGTTGATCCT	TGTCCTGGGACTCCTCCGGG	65 °C	339
	ESPN2	TTGTGGACAGGAGCCTCATA	TCCTTTGGAGCCTCAGATTC	65 °C	88
	HeatR6	GGCACAGGCTTAATACAGCAG	CCGTTCAGCATCATAGTCCA	62 °C	104
